# Supplementary material for: Utilizing C-Reactive Protein (CRP) and CRP Ratios for Early Detection of Postoperative Complications Following Rectal Cancer Surgery
Source: Life (Basel). 2024 Nov 12;14(11):1465. doi: 10.3390/life14111465 (PMC11595844; doi:10.3390/life14111465)
Supplement: Supplementary file 1 [file life-14-01465-s001.zip]

Archive with 1 entries (1 files):
- life-3200325-supplementary.pdf
